# Supplementary material for: Adverse childhood experiences and psychological distress among higher education students in Southeast Nigeria: an institutional-based cross-sectional study
Source: Arch Public Health. 2021 Apr 29;79:62. doi: 10.1186/s13690-021-00587-3 (PMC8086118; doi:10.1186/s13690-021-00587-3)
Supplement: Supplementary file 2 — Additional file 2. [file 13690_2021_587_MOESM2_ESM.xls]

## Sheet: Sheet1
RELIABILITY
/VARIABLES=P1EMNEG P2EMNEG P3PHNEG P4PHNEG P5PHNEG F1 F2 F3 F4 F5 F6 F7 F8 A1EMABUSE A2EMABUSE A3PHABUSE A4PHABUSE A5SEXAB A6SEXAB A7SEXAB A8SEXAB BULLYING V4COMVIO V5COMVIO V6COMVIO V7COLLVIO V8COLLVIO V9COLLVIO V10COLLVIO
/SCALE('ACE-IQ Reliability') ALL
/MODEL=ALPHA
/STATISTICS=DESCRIPTIVE SCALE CORR
/SUMMARY=TOTAL.
Reliability
Notes
Output Created		2018-05-09 10:04:04
Comments
Input	Active Dataset	DataSet3
	Filter	<none>
	Weight	<none>
	Split File	<none>
	N of Rows in Working Data File	30
	Matrix Input
Missing Value Handling	Definition of Missing	User-defined missing values are treated as missing.
	Cases Used	Statistics are based on all cases with valid data for all variables in the procedure.
Syntax		RELIABILITY /VARIABLES=P1EMNEG P2EMNEG P3PHNEG P4PHNEG P5PHNEG F1 F2 F3 F4 F5 F6 F7 F8 A1EMABUSE A2EMABUSE A3PHABUSE A4PHABUSE A5SEXAB A6SEXAB A7SEXAB A8SEXAB BULLYING V4COMVIO V5COMVIO V6COMVIO V7COLLVIO V8COLLVIO V9COLLVIO V10COLLVIO /SCALE('ACE-IQ Reliability') ALL /MODEL=ALPHA /STATISTICS=DESCRIPTIVE SCALE CORR /SUMMARY=TOTAL.
Resources	Processor Time	00:00:00.03
	Elapsed Time	00:00:00.03
[DataSet3]
Scale: ACE-IQ Reliability
Case Processing Summary
		N	%
Cases	Valid	30	100
	Excludeda	0	0
	Total	30	100
a. Listwise deletion based on all variables in the procedure.
Reliability Statistics
Cronbach's Alpha	Cronbach's Alpha Based on Standardized Items	N of Items
0.872507	0.884385	28
Item Statistics
	Mean	Std. Deviation	N
P1EMNEG	0.933333	0.253708	30
P2EMNEG	0.866667	0.345746	30
P3PHNEG	0.1	0.305129	30
P4PHNEG	0.1	0.305129	30
P5PHNEG	0.0666667	0.253708	30
F1	0.0333333	0.182574	30
F2	0.0333333	0.182574	30
F3	0.0333333	0.182574	30
F4	0.2	0.406838	30
F5	0.233333	0.430183	30
F6	0.6	0.498273	30
F7	0.466667	0.507416	30
F8	0.3	0.466092	30
A1EMABUSE	0.7	0.466092	30
A2EMABUSE	0.333333	0.479463	30
A3PHABUSE	0.633333	0.490133	30
A4PHABUSE	0.266667	0.449776	30
A5SEXAB	0.333333	0.479463	30
A6SEXAB	0.3	0.466092	30
A7SEXAB	0.133333	0.345746	30
A8SEXAB	0.133333	0.345746	30
BULLYING	0.5	0.508548	30
V4COMVIO	0.766667	0.430183	30
V5COMVIO	0.4	0.498273	30
V6COMVIO	0.466667	0.507416	30
V7COLLVIO	0.266667	0.449776	30
V8COLLVIO	0.1	0.305129	30
V10COLLVIO	0.133333	0.345746	30
Inter-Item Correlation Matrix
	P1EMNEG	P2EMNEG	P3PHNEG	P4PHNEG	P5PHNEG	F1	F2	F3	F4	F5	F6	F7	F8	A1EMABUSE	A2EMABUSE	A3PHABUSE	A4PHABUSE	A5SEXAB	A6SEXAB	A7SEXAB	A8SEXAB	BULLYING	V4COMVIO	V5COMVIO	V6COMVIO	V7COLLVIO	V8COLLVIO	V10COLLVIO
P1EMNEG	1	0.681385	0.0890871	0.0890871	0.0714286	0.0496292	0.0496292	0.0496292	-0.534522	-0.484452	0.327327	0.25	0.174964	0.408248	0.188982	0.35125	0.161165	0.188982	0.174964	0.104828	0.104828	0.267261	0.484452	0.218218	0.25	0.161165	0.0890871	0.104828
P2EMNEG	0.681385	1	-0.196116	0.130744	0.104828	0.0728357	0.0728357	0.0728357	-0.539319	-0.47914	0.280224	0.170346	0.256776	0.385164	0.0693375	0.31201	0.0147828	0.0693375	0.256776	0.153846	0.153846	0.196116	0.47914	0.120096	0.170346	0.0147828	0.130744	-0.134615
P3PHNEG	0.0890871	-0.196116	1	0.259259	0.356348	0.557086	0.557086	0.557086	0.111111	-0.183892	0.272166	0.356348	0.0242464	0.218218	0.235702	0.253629	0.0502519	0.471405	0.266711	0.196116	0.196116	0.111111	0.183892	-0.0453609	-0.0890871	0.301511	-0.111111	0.522976
P4PHNEG	0.0890871	0.130744	0.259259	1	0.356348	0.557086	0.557086	0.557086	0.388889	0.078811	0.0453609	-0.0890871	0.266711	0.218218	0.235702	0.253629	0.0502519	0.235702	0.509175	0.522976	0.849837	0.333333	0.183892	0.181444	0.133631	0.552771	0.62963	0.522976
P5PHNEG	0.0714286	0.104828	0.356348	0.356348	1	0.694808	0.694808	0.694808	0.200446	0.168505	0.218218	0.285714	0.116642	0.174964	0.0944911	-0.0739474	0.141019	0.0944911	0.116642	0.288278	0.288278	0.267261	-0.168505	-0.218218	0.0178571	0.141019	-0.0890871	0.288278
F1	0.0496292	0.0728357	0.557086	0.557086	0.694808	1	1	1	0.371391	-0.102444	0.15162	0.198517	0.283654	0.121566	0.262613	0.141293	-0.111979	0.262613	0.283654	0.473432	0.473432	0.185695	0.102444	-0.15162	-0.173702	0.307941	-0.0618984	0.473432
F2	0.0496292	0.0728357	0.557086	0.557086	0.694808	1	1	1	0.371391	-0.102444	0.15162	0.198517	0.283654	0.121566	0.262613	0.141293	-0.111979	0.262613	0.283654	0.473432	0.473432	0.185695	0.102444	-0.15162	-0.173702	0.307941	-0.0618984	0.473432
F3	0.0496292	0.0728357	0.557086	0.557086	0.694808	1	1	1	0.371391	-0.102444	0.15162	0.198517	0.283654	0.121566	0.262613	0.141293	-0.111979	0.262613	0.283654	0.473432	0.473432	0.185695	0.102444	-0.15162	-0.173702	0.307941	-0.0618984	0.473432
F4	-0.534522	-0.539319	0.111111	0.388889	0.200446	0.371391	0.371391	0.371391	1	0.709299	-0.272166	-0.300669	-0.145479	-0.218218	0	-0.311272	-0.113067	-0.176777	0.0363696	0.049029	0.294174	-0.166667	-0.315244	-0.238145	-0.300669	0.263822	0.111111	0.049029
F5	-0.484452	-0.47914	-0.183892	0.078811	0.168505	-0.102444	-0.102444	-0.102444	0.709299	1	-0.193047	-0.2001	-0.189178	-0.154782	-0.0557278	-0.397958	0.0237624	-0.222911	-0.017198	0.0154561	0.0154561	-0.078811	-0.440994	-0.128698	-0.0421263	0.0237624	0.078811	-0.216386
F6	0.327327	0.280224	0.272166	0.0453609	0.218218	0.15162	0.15162	0.15162	-0.272166	-0.193047	1	0.627376	0.534522	0.504827	0.433013	0.225913	0.338502	0.288675	0.237566	0.320256	0.120096	0.136083	0.353919	0.111111	0.354604	0.184637	0.0453609	0.120096
F7	0.25	0.170346	0.356348	-0.0890871	0.285714	0.198517	0.198517	0.198517	-0.300669	-0.2001	0.627376	1	0.554051	0.466569	0.472456	0.434441	0.342475	0.330719	0.262445	0.222761	0.0262071	0.267261	0.358073	0.0545545	0.330357	0.0402911	-0.0890871	0.0262071
F8	0.174964	0.256776	0.0242464	0.266711	0.116642	0.283654	0.283654	0.283654	-0.145479	-0.189178	0.534522	0.554051	1	0.428571	0.46291	0.498117	0.263181	0.308607	0.365079	0.599145	0.385164	0.218218	0.361158	0.356348	0.408248	0.263181	0.266711	0.171184
A1EMABUSE	0.408248	0.385164	0.218218	0.218218	0.174964	0.121566	0.121566	0.121566	-0.218218	-0.154782	0.504827	0.466569	0.428571	1	0.46291	0.709439	0.394771	0.308607	0.428571	0.256776	0.256776	0.218218	0.326762	0.0890871	0.320767	0.394771	0.218218	0.256776
A2EMABUSE	0.188982	0.0693375	0.235702	0.235702	0.0944911	0.262613	0.262613	0.262613	0	-0.0557278	0.433013	0.472456	0.46291	0.46291	1	0.391293	0.373101	0.4	0.46291	0.346688	0.346688	0.141421	0.390095	0.288675	0.330719	0.213201	0.235702	0.138675
A3PHABUSE	0.35125	0.31201	0.253629	0.253629	-0.0739474	0.141293	0.141293	0.141293	-0.311272	-0.397958	0.225913	0.434441	0.498117	0.709439	0.391293	1	0.302412	0.538028	0.498117	0.298444	0.298444	0.345857	0.397958	0.338869	0.157138	0.302412	0.253629	0.298444
A4PHABUSE	0.161165	0.0147828	0.0502519	0.0502519	0.141019	-0.111979	-0.111979	-0.111979	-0.113067	0.0237624	0.338502	0.342475	0.263181	0.394771	0.373101	0.302412	1	-0.1066	-0.0657952	-0.236525	-0.0147828	0	-0.0237624	0.43082	0.342475	0.147727	0.0502519	-0.0147828
A5SEXAB	0.188982	0.0693375	0.471405	0.235702	0.0944911	0.262613	0.262613	0.262613	-0.176777	-0.222911	0.288675	0.330719	0.308607	0.308607	0.4	0.538028	-0.1066	1	0.771517	0.5547	0.346688	0.424264	0.222911	0.288675	0.0472456	0.213201	0.235702	0.5547
A6SEXAB	0.174964	0.256776	0.266711	0.509175	0.116642	0.283654	0.283654	0.283654	0.0363696	-0.017198	0.237566	0.262445	0.365079	0.428571	0.46291	0.498117	-0.0657952	0.771517	1	0.599145	0.599145	0.363696	0.189178	0.20787	0.116642	0.263181	0.509175	0.385164
A7SEXAB	0.104828	0.153846	0.196116	0.522976	0.288278	0.473432	0.473432	0.473432	0.049029	0.0154561	0.320256	0.222761	0.599145	0.256776	0.346688	0.298444	-0.236525	0.5547	0.599145	1	0.711538	0.392232	0.216386	0.280224	0.222761	0.428701	0.522976	0.423077
A8SEXAB	0.104828	0.153846	0.196116	0.849837	0.288278	0.473432	0.473432	0.473432	0.294174	0.0154561	0.120096	0.0262071	0.385164	0.256776	0.346688	0.298444	-0.0147828	0.346688	0.599145	0.711538	1	0.392232	0.216386	0.280224	0.222761	0.650444	0.849837	0.423077
BULLYING	0.267261	0.196116	0.111111	0.333333	0.267261	0.185695	0.185695	0.185695	-0.166667	-0.078811	0.136083	0.267261	0.218218	0.218218	0.141421	0.345857	0	0.424264	0.363696	0.392232	0.392232	1	0.236433	0.136083	0.133631	0.452267	0.333333	0.392232
V4COMVIO	0.484452	0.47914	0.183892	0.183892	-0.168505	0.102444	0.102444	0.102444	-0.315244	-0.440994	0.353919	0.358073	0.361158	0.326762	0.390095	0.397958	-0.0237624	0.222911	0.189178	0.216386	0.216386	0.236433	1	0.128698	0.2001	0.332674	0.183892	-0.0154561
V5COMVIO	0.218218	0.120096	-0.0453609	0.181444	-0.218218	-0.15162	-0.15162	-0.15162	-0.238145	-0.128698	0.111111	0.0545545	0.356348	0.0890871	0.288675	0.338869	0.43082	0.288675	0.20787	0.280224	0.280224	0.136083	0.128698	1	0.463713	0.276956	0.408248	0.0800641
V6COMVIO	0.25	0.170346	-0.0890871	0.133631	0.0178571	-0.173702	-0.173702	-0.173702	-0.300669	-0.0421263	0.354604	0.330357	0.408248	0.320767	0.330719	0.157138	0.342475	0.0472456	0.116642	0.222761	0.222761	0.133631	0.2001	0.463713	1	0.191383	0.356348	0.0262071
V7COLLVIO	0.161165	0.0147828	0.301511	0.552771	0.141019	0.307941	0.307941	0.307941	0.263822	0.0237624	0.184637	0.0402911	0.263181	0.394771	0.213201	0.302412	0.147727	0.213201	0.263181	0.428701	0.650444	0.452267	0.332674	0.276956	0.191383	1	0.552771	0.428701
V8COLLVIO	0.0890871	0.130744	-0.111111	0.62963	-0.0890871	-0.0618984	-0.0618984	-0.0618984	0.111111	0.078811	0.0453609	-0.0890871	0.266711	0.218218	0.235702	0.253629	0.0502519	0.235702	0.509175	0.522976	0.849837	0.333333	0.183892	0.408248	0.356348	0.552771	1	0.196116
V10COLLVIO	0.104828	-0.134615	0.522976	0.522976	0.288278	0.473432	0.473432	0.473432	0.049029	-0.216386	0.120096	0.0262071	0.171184	0.256776	0.138675	0.298444	-0.0147828	0.5547	0.385164	0.423077	0.423077	0.392232	-0.0154561	0.0800641	0.0262071	0.428701	0.196116	1
Item-Total Statistics
	Scale Mean if Item Deleted	Scale Variance if Item Deleted	Corrected Item-Total Correlation	Squared Multiple Correlation	Cronbach's Alpha if Item Deleted
P1EMNEG	8.5	27.7069	0.335673		0.870404
P2EMNEG	8.56667	27.7023	0.232441		0.872444
P3PHNEG	9.33333	27.4023	0.367007		0.869624
P4PHNEG	9.33333	26.7126	0.59037		0.865265
P5PHNEG	9.36667	27.7575	0.316449		0.87071
F1	9.4	27.7655	0.451627		0.869598
F2	9.4	27.7655	0.451627		0.869598
F3	9.4	27.7655	0.451627		0.869598
F4	9.23333	28.9437	-0.100829		0.881214
F5	9.2	29.4069	-0.198075		0.884381
F6	8.83333	25.9368	0.489192		0.866297
F7	8.96667	25.9644	0.473009		0.866848
F8	9.13333	25.4989	0.627067		0.862077
A1EMABUSE	8.73333	25.5816	0.608499		0.862647
A2EMABUSE	9.1	25.5414	0.597687		0.862884
A3PHABUSE	8.8	25.5448	0.581853		0.863329
A4PHABUSE	9.16667	27.3161	0.244481		0.873243
A5SEXAB	9.1	25.7483	0.552761		0.864295
A6SEXAB	9.13333	25.4299	0.642588		0.861598
A7SEXAB	9.3	26.2172	0.658367		0.86304
A8SEXAB	9.3	26.1483	0.678739		0.862577
BULLYING	8.93333	26.0644	0.451571		0.867552
V4COMVIO	8.66667	26.7816	0.382068		0.869277
V5COMVIO	9.03333	26.723	0.329327		0.871363
V6COMVIO	8.96667	26.5851	0.348833		0.870855
V7COLLVIO	9.16667	25.8678	0.567783		0.863993
V8COLLVIO	9.33333	27.0575	0.477967		0.867473
V10COLLVIO	9.3	26.9759	0.437817		0.867973
Scale Statistics
Mean	Variance	Std. Deviation	N of Items
9.43333	28.6678	5.35423	28
