# Supplementary material for: Adverse childhood experiences and psychological distress among higher education students in Southeast Nigeria: an institutional-based cross-sectional study
Source: Arch Public Health. 2021 Apr 29;79:62. doi: 10.1186/s13690-021-00587-3 (PMC8086118; doi:10.1186/s13690-021-00587-3)
Supplement: Supplementary file 3 — Additional file 3. [file 13690_2021_587_MOESM3_ESM.xls]

## Sheet: Sheet1
RELIABILITY
/VARIABLES=K10a K10b K10c K10d K10e K10f k10g K10h K10i K10j
/SCALE('K10 Scale Reliability') ALL
/MODEL=ALPHA
/STATISTICS=DESCRIPTIVE SCALE CORR
/SUMMARY=TOTAL.
Reliability
Notes
Output Created		2018-05-09 10:02:48
Comments
Input	Active Dataset	DataSet3
	Filter	<none>
	Weight	<none>
	Split File	<none>
	N of Rows in Working Data File	30
	Matrix Input
Missing Value Handling	Definition of Missing	User-defined missing values are treated as missing.
	Cases Used	Statistics are based on all cases with valid data for all variables in the procedure.
Syntax		RELIABILITY /VARIABLES=K10a K10b K10c K10d K10e K10f k10g K10h K10i K10j /SCALE('K10 Scale Reliability') ALL /MODEL=ALPHA /STATISTICS=DESCRIPTIVE SCALE CORR /SUMMARY=TOTAL.
Resources	Processor Time	00:00:00.02
	Elapsed Time	00:00:00.01
[DataSet3]
Scale: K10 Scale Reliability
Case Processing Summary
		N	%
Cases	Valid	30	100
	Excludeda	0	0
	Total	30	100
a. Listwise deletion based on all variables in the procedure.
Reliability Statistics
Cronbach's Alpha	Cronbach's Alpha Based on Standardized Items	N of Items
0.915149	0.916228	10
Item Statistics
	Mean	Std. Deviation	N
K10a	2.56667	1.04	30
K10b	2.2	0.886683	30
K10c	1.4	0.723974	30
K10d	1.73333	0.784915	30
K10e	1.9	0.959526	30
K10f	1.4	0.563242	30
k10g	2.1	1.02889	30
K10h	2.53333	1.22428	30
K10i	1.7	0.952311	30
K10j	1.43333	0.85836	30
Inter-Item Correlation Matrix
	K10a	K10b	K10c	K10d	K10e	K10f	k10g	K10h	K10i	K10j
K10a	1	0.620735	0.467137	0.613916	0.715287	0.423842	0.621948	0.62109	0.560549	0.449367
K10b	0.620735	1	0.569399	0.52519	0.672799	0.317612	0.733272	0.692486	0.481878	0.244657
K10c	0.467137	0.569399	1	0.618951	0.704873	0.355168	0.592542	0.60691	0.580174	0.377328
K10d	0.613916	0.52519	0.618951	1	0.604361	0.327592	0.589234	0.619596	0.535129	0.689239
K10e	0.715287	0.672799	0.704873	0.604361	1	0.459391	0.639185	0.722107	0.569828	0.18003
K10f	0.423842	0.317612	0.355168	0.327592	0.459391	1	0.523624	0.280037	0.424299	0.199708
k10g	0.621948	0.733272	0.592542	0.589234	0.639185	0.523624	1	0.585823	0.62995	0.456823
K10h	0.62109	0.692486	0.60691	0.619596	0.722107	0.280037	0.585823	1	0.556035	0.330323
K10i	0.560549	0.481878	0.580174	0.535129	0.569828	0.424299	0.62995	0.556035	1	0.417627
K10j	0.449367	0.244657	0.377328	0.689239	0.18003	0.199708	0.456823	0.330323	0.417627	1
Item-Total Statistics
	Scale Mean if Item Deleted	Scale Variance if Item Deleted	Corrected Item-Total Correlation	Squared Multiple Correlation	Cronbach's Alpha if Item Deleted
K10a	16.4	37.2138	0.756579	0.687826	0.902335
K10b	16.7667	39.0126	0.730969	0.695836	0.904084
K10c	17.5667	40.7368	0.717895	0.639725	0.906196
K10d	17.2333	39.7713	0.758385	0.727714	0.903485
K10e	17.0667	37.7195	0.785262	0.815246	0.900521
K10f	17.5667	44.0471	0.4723	0.356101	0.917356
k10g	16.8667	36.9471	0.790662	0.724024	0.900028
K10h	16.4333	35.4954	0.747269	0.651337	0.90478
K10i	17.2667	38.754	0.694495	0.523637	0.906113
K10j	17.5333	41.9126	0.472014	0.685586	0.918042
Scale Statistics
Mean	Variance	Std. Deviation	N of Items
18.9667	47.8954	6.92065	10
